# Supplementary material for: Cysteine Oxidation Promotes Dimerization/Oligomerization of Circadian Protein Period 2
Source: Biomolecules. 2022 Jun 25;12(7):892. doi: 10.3390/biom12070892 (PMC9313148; doi:10.3390/biom12070892)
Supplement: Supplementary file 1 [file biomolecules-12-00892-s001.zip]

Archive with 1 entries (1 files):
- biomolecules-1761824-supplementary.pdf
